# Supplementary material for: Recurrent mutations at estrogen receptor binding sites alter chromatin topology and distal gene expression in breast cancer
Source: Genome Biol. 2018 Nov 7;19:190. doi: 10.1186/s13059-018-1572-4 (PMC6223090; doi:10.1186/s13059-018-1572-4)
Supplement: Supplementary file 2 — Table S1. Variant annotation for good outcome-associated ERBS in ER ChIP-seq samples with good outcome. Table S2. Variant annotation for poor outcome/metastasis-associated ERBS in ER ChIP-seq samples with poor outcome/metastasis. These data are associated with Additional file 1: Figure S6b. (XLSX 66 kb) [file 13059_2018_1572_MOESM2_ESM.xlsx]

## Sheet: Good
Table S1: Variant annotation for good outcome-associated ERBS in ER ChIP-seq samples with good outcome.
chrom	POS	TOTAL_DP	REF	ALT	REF_DP	ALT_DP
chr1	24932242	16	C	.	16	0
chr1	26034947	18	C	.	18	0
chr1	29198722	23	C	.	23	0
chr1	114652995	10	G	.	10	0
chr1	114680608	10	G	.	10	0
chr1	114738782	10	A	.	10	0
chr1	114738889	11	A	.	11	0
chr1	117832759	18	T	.	18	0
chr1	153183206	10	T	.	10	0
chr1	161451669	14	C	.	14	0
chr1	161691487	13	C	.	13	0
chr1	162104663	26	G	.	26	0
chr1	164961243	12	G	.	12	0
chr1	174499114	10	G	.	10	0
chr1	203488754	62	G	.	62	0
chr1	203488786	67	T	.	67	0
chr1	208146688	11	C	.	11	0
chr1	208217368	32	G	.	32	0
chr1	212334967	26	G	.	26	0
chr1	215598708	98	C	.	98	0
chr1	223378074	10	C	.	10	0
chr1	226966535	35	A	.	35	0
chr1	228109059	11	C	.	11	0
chr1	246382976	11	G	.	11	0
chr1	248756792	10	G	.	10	0
chr10	80737846	21	C	.	21	0
chr10	120385175	123	C	.	123	0
chr10	125396511	57	C	.	57	0
chr11	6588731	13	C	.	13	0
chr11	78573784	12	T	.	12	0
chr11	113860390	12	G	.	12	0
chr12	5744453	17	C	.	17	0
chr12	120695002	10	G	.	10	0
chr12	130582684	31	T	.	31	0
chr12	130582700	47	T	.	47	0
chr12	131796060	16	G	.	16	0
chr12	131796061	15	G	.	15	0
chr12	131796207	12	G	.	12	0
chr12	133043245	10	A	.	10	0
chr14	101947549	17	C	.	17	0
chr14	101947550	17	C	.	17	0
chr14	106208246	10	G	.	10	0
chr15	25854609	32	G	.	32	0
chr15	91999438	22	T	.	22	0
chr16	67241486	17	A	.	17	0
chr17	72795704	10	C	.	10	0
chr17	72864650	14	A	.	14	0
chr17	77303246	11	G	.	11	0
chr18	11500656	15	C	.	15	0
chr18	49018103	26	A	.	26	0
chr19	5828174	13	C	.	13	0
chr19	19162594	14	C	.	14	0
chr2	65156034	21	C	.	21	0
chr2	77431199	21	G	.	21	0
chr2	119503854	17	C	.	17	0
chr2	128016899	26	A	.	26	0
chr2	135620314	10	G	.	10	0
chr2	135620330	14	G	.	14	0
chr2	135620391	10	G	.	10	0
chr2	230538462	14	G	.	14	0
chr20	3049775	100	G	.	100	0
chr20	3061936	29	G	.	29	0
chr20	3062003	11	G	.	11	0
chr20	62460514	15	G	.	15	0
chr21	19044346	22	T	.	22	0
chr21	43835908	13	C	.	13	0
chr3	56170203	15	A	.	15	0
chr3	129200679	15	C	.	15	0
chr3	185221361	22	G	.	22	0
chr4	3577607	12	C	.	12	0
chr4	84572996	14	C	.	14	0
chr4	150780489	18	A	.	18	0
chr5	40447299	10	C	.	10	0
chr5	67730128	10	C	.	10	0
chr6	7219693	23	G	T	22	1
chr7	2236397	12	G	.	12	0
chr8	49104778	13	C	.	13	0
chr8	128897221	10	G	.	10	0
chr8	143625929	24	C	.	24	0
chr9	4549789	11	A	.	11	0
chr9	35194090	55	G	.	55	0
chr9	35194147	26	C	.	26	0
chr9	117996484	19	G	.	19	0
chr9	137852603	83	C	.	83	0
chr9	137852702	10	C	T	9	1
chrX	4799522	11	G	.	11	0

## Sheet: PoorMet
Table S2: Variant annotation for poor outcome/metastasis-associated ERBS in ER ChIP-seq samples with poor outcome/metastasis.
chrom	POS	TOTAL_DP	REF	ALT	REF_DP	ALT_DP
chr1	1235966	26	C	.	26	0
chr1	10782111	19	T	.	19	0
chr1	20685628	13	C	.	13	0
chr1	25827903	45	C	.	45	0
chr1	29554349	78	C	G	76	2
chr1	29554352	75	T	.	75	0
chr1	31944703	36	A	.	36	0
chr1	33902567	28	G	.	28	0
chr1	34125710	11	C	.	11	0
chr1	34125950	12	C	.	12	0
chr1	39814188	36	G	.	36	0
chr1	66918031	57	A	.	57	0
chr1	79757050	13	C	.	13	0
chr1	86288510	24	T	.	24	0
chr1	86288511	22	C	.	22	0
chr1	108169247	54	A	.	54	0
chr1	108299073	27	T	.	27	0
chr1	108299113	111	A	.	110	0
chr1	108299120	127	G	.	127	0
chr1	110778485	20	G	.	20	0
chr1	113137384	43	G	.	43	0
chr1	116495296	67	G	.	67	0
chr1	120333266	13	G	.	13	0
chr1	145744253	110	C	.	110	0
chr1	145744311	84	C	.	84	0
chr1	150784195	45	C	.	45	0
chr1	160285210	30	C	.	30	0
chr1	162177358	26	G	.	26	0
chr1	162843919	39	A	.	39	0
chr1	162844085	30	A	G	29	1
chr1	177590177	10	C	.	10	0
chr1	184807931	187	A	.	187	0
chr1	212066035	25	C	.	25	0
chr1	212066166	47	C	.	47	0
chr1	215655762	29	T	.	29	0
chr1	218654253	28	T	.	28	0
chr1	220509038	26	C	.	26	0
chr1	222082151	54	C	.	54	0
chr1	224048139	74	T	.	73	0
chr1	226667373	70	C	.	70	0
chr1	235096605	65	C	.	65	0
chr1	235096705	92	G	C	91	1
chr1	235096716	89	C	.	89	0
chr10	5160509	19	A	.	19	0
chr10	9230547	77	C	.	77	0
chr10	25673834	17	C	.	17	0
chr10	27925008	33	G	.	33	0
chr10	29173152	10	C	.	10	0
chr10	29214370	16	G	.	16	0
chr10	30831219	89	T	.	89	0
chr10	30831238	102	G	.	102	0
chr10	30831354	126	G	.	126	0
chr10	30831375	132	C	.	132	0
chr10	30831402	148	C	.	148	0
chr10	33299224	40	C	.	40	0
chr10	44796638	23	C	.	23	0
chr10	49499405	45	C	T	44	1
chr10	63849754	47	G	.	47	0
chr10	63850000	49	G	.	49	0
chr10	73349987	51	G	.	51	0
chr10	82174448	53	C	.	53	0
chr10	96893044	19	G	.	19	0
chr10	97234416	14	C	.	14	0
chr10	112550957	19	T	.	19	0
chr10	112551089	77	A	.	77	0
chr10	112605959	22	G	.	22	0
chr10	119024517	70	C	.	70	0
chr10	119024551	62	G	.	62	0
chr10	124964741	71	G	.	71	0
chr10	124964749	80	C	.	80	0
chr11	7621650	99	G	.	99	0
chr11	12254969	48	A	.	48	0
chr11	12851065	28	T	.	28	0
chr11	17260714	15	C	.	15	0
chr11	17260728	13	C	.	13	0
chr11	18715034	19	G	.	19	0
chr11	19629550	12	C	.	12	0
chr11	34311987	19	C	.	19	0
chr11	34687085	10	G	.	10	0
chr11	34689815	160	C	A	159	1
chr11	35134439	83	G	.	83	0
chr11	35134446	81	C	.	81	0
chr11	35933477	57	C	.	57	0
chr11	35933511	69	G	.	69	0
chr11	60138346	22	G	.	22	0
chr11	62032806	16	G	.	16	0
chr11	63387703	36	C	.	36	0
chr11	65189770	71	A	.	71	0
chr11	65957004	35	C	.	35	0
chr11	65957154	27	C	.	27	0
chr11	66516710	140	C	.	139	0
chr11	67316247	23	T	.	23	0
chr11	69825280	37	G	.	37	0
chr11	69895141	50	C	.	50	0
chr11	72505004	17	G	.	17	0
chr11	77861918	95	C	.	95	0
chr11	77862189	28	C	.	28	0
chr11	77867211	71	T	.	71	0
chr11	78024564	19	C	.	19	0
chr11	82718165	52	G	.	52	0
chr11	88442982	22	C	.	22	0
chr11	88443026	13	C	.	13	0
chr11	100563384	43	G	.	43	0
chr11	120497643	21	T	.	21	0
chr12	1877478	23	A	.	23	0
chr12	4845388	40	C	.	40	0
chr12	4845466	14	A	.	14	0
chr12	13036505	136	C	.	136	0
chr12	13036607	72	G	.	72	0
chr12	25671730	83	T	.	82	0
chr12	25671731	85	G	.	83	0
chr12	25671779	49	C	T	48	1
chr12	26012274	18	C	.	18	0
chr12	31612985	17	C	.	17	0
chr12	45990453	11	C	.	11	0
chr12	47670392	13	T	.	13	0
chr12	52510190	179	T	.	179	0
chr12	52510221	32	G	.	32	0
chr12	52510225	12	G	.	12	0
chr12	69742191	39	G	.	39	0
chr12	75630205	33	T	.	33	0
chr12	83325496	12	G	.	12	0
chr12	92348362	17	A	.	17	0
chr12	93935850	53	C	.	53	0
chr12	93935854	59	G	.	59	0
chr12	94136315	35	A	.	35	0
chr12	100241943	60	G	.	60	0
chr12	115699976	41	C	.	41	0
chr12	123930601	52	A	.	52	0
chr12	128934161	41	C	.	41	0
chr12	131941593	24	G	.	24	0
chr13	52572473	11	C	.	11	0
chr13	72979864	12	A	.	12	0
chr13	108870555	15	G	.	15	0
chr13	108870703	33	G	.	33	0
chr13	114203393	42	C	.	42	0
chr13	114203460	14	T	.	14	0
chr14	26311646	40	C	T	39	1
chr14	26311847	37	G	.	37	0
chr14	35801281	10	A	.	10	0
chr14	38119859	192	C	A	191	1
chr14	38119940	41	A	.	41	0
chr14	49946181	20	T	.	20	0
chr14	61113889	114	G	.	114	0
chr14	61951981	36	C	.	36	0
chr14	62027231	11	C	.	11	0
chr14	64322965	14	C	.	14	0
chr14	65427839	141	G	.	141	0
chr14	68658790	31	C	.	31	0
chr14	94494902	29	C	.	29	0
chr14	95707763	59	G	.	59	0
chr14	96083251	22	T	.	22	0
chr14	100565846	38	A	.	38	0
chr14	102931284	16	T	.	16	0
chr15	39915247	23	T	.	23	0
chr15	40701814	37	A	.	37	0
chr15	47856119	19	A	.	19	0
chr15	47856259	51	C	.	51	0
chr15	47856264	47	G	.	47	0
chr15	47856445	10	G	.	10	0
chr15	60031153	15	C	.	15	0
chr15	61463289	22	C	.	22	0
chr15	62618857	23	C	.	23	0
chr15	69843864	82	C	.	82	0
chr15	70705227	54	G	.	54	0
chr15	80216061	31	C	.	31	0
chr15	83879475	78	C	.	78	0
chr15	88063999	24	T	.	24	0
chr15	89706176	35	G	.	35	0
chr16	1652211	20	C	.	20	0
chr16	9354289	21	C	.	21	0
chr16	15090720	24	T	.	24	0
chr16	47007017	42	G	.	42	0
chr16	69007830	49	G	.	49	0
chr16	81872506	49	C	.	48	0
chr16	81872520	50	C	A	49	1
chr16	81872628	17	A	.	17	0
chr16	82186282	50	G	.	49	0
chr16	85418516	40	A	.	40	0
chr17	17465241	141	G	.	141	0
chr17	26357738	50	C	.	50	0
chr17	26561165	27	T	.	27	0
chr17	26561192	25	C	.	25	0
chr17	26662835	18	C	.	18	0
chr17	26674143	82	A	.	82	0
chr17	26961560	100	G	.	100	0
chr17	27073510	32	C	.	32	0
chr17	33318039	43	A	.	43	0
chr17	37774132	11	C	.	11	0
chr17	37831933	31	C	.	31	0
chr17	37832016	21	G	.	21	0
chr17	37833885	10	G	.	10	0
chr17	37906451	14	C	.	14	0
chr17	37906503	10	A	.	10	0
chr17	37906584	16	C	.	16	0
chr17	37906612	21	C	.	21	0
chr17	38182942	15	G	.	15	0
chr17	48982096	51	C	.	51	0
chr17	50496750	23	G	.	23	0
chr17	57069276	55	C	G	54	1
chr17	57374307	33	C	.	33	0
chr17	57915140	59	C	.	59	0
chr17	59800897	16	T	.	16	0
chr17	60878028	37	C	.	37	0
chr17	61830307	129	G	.	129	0
chr17	62404008	24	G	.	24	0
chr17	65407564	19	G	.	19	0
chr17	65634274	50	G	.	50	0
chr17	66293206	142	A	.	142	0
chr17	70403483	15	T	.	15	0
chr17	70531364	15	C	.	15	0
chr17	75425447	10	G	.	10	0
chr17	80867540	43	G	A	42	1
chr17	80867589	57	C	.	56	0
chr17	80867590	60	G	.	59	0
chr17	80989905	107	C	.	107	0
chr18	10062277	27	G	.	27	0
chr18	14787772	55	C	.	55	0
chr18	30192646	30	A	.	30	0
chr18	30192762	127	G	.	127	0
chr18	43993161	29	G	.	29	0
chr18	43993162	31	A	.	31	0
chr18	55466410	57	A	.	57	0
chr18	60025328	17	A	.	17	0
chr18	72265345	11	C	.	11	0
chr19	290477	21	A	.	21	0
chr19	1373363	16	T	.	16	0
chr19	11007876	71	G	.	71	0
chr19	11587860	64	C	.	64	0
chr19	17357482	10	C	.	10	0
chr19	19488847	57	G	.	57	0
chr19	20276890	14	T	.	14	0
chr19	20791057	36	G	.	36	0
chr19	23578022	18	T	.	18	0
chr19	23945817	26	T	.	26	0
chr19	23945847	33	C	.	33	0
chr19	24005678	19	C	.	19	0
chr19	39149401	53	G	.	53	0
chr19	39149439	49	A	.	49	0
chr19	39149530	26	C	.	26	0
chr2	8633881	16	G	.	16	0
chr2	14594906	18	G	.	18	0
chr2	15067247	29	A	.	29	0
chr2	16687536	17	C	.	17	0
chr2	20314090	12	C	.	12	0
chr2	21504855	54	G	.	54	0
chr2	33289820	15	C	.	15	0
chr2	35523754	53	A	.	53	0
chr2	35523835	45	A	.	45	0
chr2	46500839	17	G	.	17	0
chr2	46680091	33	C	.	32	0
chr2	47572188	17	G	.	17	0
chr2	47572210	21	G	.	21	0
chr2	47572318	41	C	.	41	0
chr2	47572353	39	C	.	39	0
chr2	51292282	10	T	.	10	0
chr2	51292530	43	T	.	43	0
chr2	53860193	14	T	.	14	0
chr2	61991363	20	G	.	20	0
chr2	61991383	25	A	.	25	0
chr2	61991634	23	G	.	23	0
chr2	63085659	87	C	.	87	0
chr2	74453952	50	C	.	50	0
chr2	85817440	23	C	.	23	0
chr2	118715805	23	A	.	23	0
chr2	118715868	65	C	.	65	0
chr2	118715871	65	C	.	65	0
chr2	134089193	17	T	.	17	0
chr2	149937646	57	G	C	56	1
chr2	156702903	17	T	.	17	0
chr2	159045738	21	G	.	21	0
chr2	177595776	43	C	.	43	0
chr2	201616377	90	C	.	90	0
chr2	201616378	88	G	.	88	0
chr2	212243424	18	C	.	18	0
chr2	216081553	12	C	.	12	0
chr2	216081556	14	G	.	14	0
chr2	219177155	43	C	.	43	0
chr2	221399336	14	T	.	14	0
chr2	238398791	14	G	.	14	0
chr20	17495925	40	C	.	40	0
chr20	17586074	121	A	.	121	0
chr20	30628701	332	C	.	331	0
chr20	44353995	15	G	.	15	0
chr20	46705071	13	C	.	13	0
chr20	48200385	99	C	.	99	0
chr20	48944055	70	A	.	68	0
chr20	49380816	236	C	.	236	0
chr20	52701497	18	C	.	18	0
chr20	55511979	20	C	A	19	1
chr21	16084632	33	G	.	33	0
chr21	16144123	32	A	.	32	0
chr21	36236457	66	A	.	66	0
chr21	41696607	108	G	A	107	1
chr21	45132318	39	G	.	39	0
chr21	45160614	22	G	.	22	0
chr22	22161841	10	T	.	10	0
chr22	22162161	20	A	.	20	0
chr22	23534694	49	A	.	49	0
chr22	23534720	44	C	.	44	0
chr22	24941253	38	A	C	37	1
chr22	25550456	31	G	.	31	0
chr22	25550477	39	G	.	39	0
chr22	27180101	60	C	.	60	0
chr22	29186955	42	G	.	42	0
chr22	29214971	49	T	.	49	0
chr22	35902537	15	C	.	15	0
chr22	36848122	28	C	.	28	0
chr22	38539470	18	G	.	18	0
chr22	41668155	32	G	.	32	0
chr22	43351426	56	C	.	56	0
chr22	44931346	22	G	.	22	0
chr22	46930854	20	C	.	20	0
chr22	46986470	49	G	.	49	0
chr22	49412168	23	G	.	23	0
chr22	50799964	10	G	.	10	0
chr22	50800064	18	C	.	18	0
chr22	50800122	40	G	.	40	0
chr22	50800241	18	G	.	18	0
chr3	14246352	61	G	.	59	0
chr3	14246375	63	G	A	62	1
chr3	47528878	38	T	.	37	0
chr3	47528953	22	G	.	22	0
chr3	72368025	24	G	.	24	0
chr3	101498539	28	C	.	28	0
chr3	135570964	36	C	.	36	0
chr3	158857280	44	C	.	44	0
chr3	179322450	10	A	.	10	0
chr3	183009541	86	G	.	85	0
chr3	183009712	77	G	.	77	0
chr3	183009716	78	G	.	78	0
chr3	183563423	14	C	.	14	0
chr3	183563537	23	C	.	23	0
chr3	183729128	51	G	.	51	0
chr3	183729159	48	C	.	48	0
chr3	188657961	73	G	T	72	1
chr3	188694438	27	C	.	27	0
chr3	193571344	26	A	.	26	0
chr3	193571371	24	G	.	24	0
chr3	193603781	45	G	.	45	0
chr3	193987372	44	C	.	43	0
chr4	6995110	99	G	.	99	0
chr4	26398789	10	G	.	10	0
chr4	40192634	83	C	.	83	0
chr4	41079870	62	A	.	62	0
chr4	41079946	36	G	.	36	0
chr4	65820487	31	G	.	31	0
chr4	70254908	14	C	.	14	0
chr4	75694371	14	G	T	13	1
chr4	77501310	15	C	.	15	0
chr4	96007805	25	A	.	25	0
chr4	96039708	13	C	.	13	0
chr4	99147683	15	A	.	15	0
chr4	99147730	35	G	.	35	0
chr4	99147734	32	A	.	32	0
chr4	99495146	95	A	.	95	0
chr4	101701368	32	A	.	32	0
chr4	114063303	65	C	.	64	0
chr4	114063304	65	A	.	65	0
chr4	114063305	62	G	.	62	0
chr4	129482082	13	C	.	13	0
chr4	141581368	68	G	.	68	0
chr4	184522644	23	C	.	23	0
chr4	186833095	11	C	.	11	0
chr5	2802856	61	C	.	61	0
chr5	11400525	24	G	.	24	0
chr5	11792014	49	T	.	49	0
chr5	14529261	45	C	.	45	0
chr5	34511416	46	C	.	46	0
chr5	34511417	46	G	.	46	0
chr5	34867079	57	G	.	57	0
chr5	34867091	77	G	.	77	0
chr5	34867194	72	C	G	71	1
chr5	35307210	24	C	.	24	0
chr5	40775706	20	G	.	20	0
chr5	42604465	31	G	.	31	0
chr5	44539232	14	C	.	14	0
chr5	44539383	56	T	.	56	0
chr5	44638264	66	C	.	66	0
chr5	44638271	59	C	.	59	0
chr5	44638307	46	C	.	46	0
chr5	44646222	134	G	.	134	0
chr5	68823668	31	C	.	31	0
chr5	105430096	52	G	.	52	0
chr5	118110167	20	G	.	20	0
chr5	122188493	78	A	.	78	0
chr5	122188650	43	C	.	43	0
chr5	128513315	18	C	.	18	0
chr5	141343816	47	C	.	47	0
chr5	170177082	29	G	.	28	0
chr6	12332289	136	C	.	136	0
chr6	15087091	10	G	.	10	0
chr6	18425764	21	C	.	21	0
chr6	18493973	54	C	.	54	0
chr6	18493974	57	T	.	57	0
chr6	18494128	46	C	.	46	0
chr6	20203094	71	T	.	71	0
chr6	20203154	65	G	.	65	0
chr6	20741139	26	T	.	26	0
chr6	21403822	26	G	.	26	0
chr6	21403880	11	G	.	11	0
chr6	27204365	38	G	T	37	1
chr6	27204641	18	C	.	18	0
chr6	33784734	27	T	.	27	0
chr6	35133765	86	C	.	86	0
chr6	38209062	25	G	.	25	0
chr6	38209159	47	A	C	46	1
chr6	42105123	76	G	.	76	0
chr6	43747859	271	C	.	271	0
chr6	52926608	18	G	.	18	0
chr6	53039975	49	T	.	49	0
chr6	55623487	50	A	.	50	0
chr6	56246729	20	C	.	20	0
chr6	56246770	17	A	.	17	0
chr6	56592452	46	T	.	46	0
chr6	77126654	55	G	.	55	0
chr6	79577298	25	C	.	25	0
chr6	81237587	19	T	.	19	0
chr6	81237624	16	C	.	16	0
chr6	108201613	41	C	.	41	0
chr6	109061002	19	G	.	19	0
chr6	119815255	109	G	.	109	0
chr6	139909444	36	G	.	36	0
chr6	144696983	15	C	.	15	0
chr6	145511237	49	C	.	49	0
chr6	159338894	11	C	.	11	0
chr6	159358529	42	G	.	42	0
chr6	168597371	95	C	.	95	0
chr7	7456044	61	G	.	61	0
chr7	7606540	82	C	.	82	0
chr7	8194113	70	A	.	70	0
chr7	8677874	45	G	.	45	0
chr7	10980182	59	T	.	59	0
chr7	16887045	50	G	.	50	0
chr7	16887108	107	C	.	107	0
chr7	16944995	104	A	.	104	0
chr7	17029694	64	T	.	64	0
chr7	17060947	32	C	.	31	0
chr7	17134813	80	T	.	80	0
chr7	17134833	69	T	.	69	0
chr7	26401528	47	A	.	47	0
chr7	29489613	29	C	.	29	0
chr7	29489758	48	C	.	48	0
chr7	37011215	59	A	.	59	0
chr7	37011242	62	C	.	62	0
chr7	44078869	117	A	.	117	0
chr7	50801264	16	C	.	16	0
chr7	73157094	54	G	.	54	0
chr7	73157134	44	G	.	44	0
chr7	73245326	158	A	.	158	0
chr7	73245328	163	A	.	163	0
chr7	73245363	156	C	.	156	0
chr7	75929537	13	T	.	13	0
chr7	87855812	11	G	.	11	0
chr7	87919037	17	C	.	17	0
chr7	87921278	27	G	.	27	0
chr7	88355179	13	C	.	13	0
chr7	88375591	48	G	.	48	0
chr7	88375712	19	A	.	19	0
chr7	129007968	19	A	.	19	0
chr7	131713494	17	T	C	16	1
chr7	139650921	62	C	.	62	0
chr7	141363039	46	C	.	46	0
chr7	141363139	84	A	.	84	0
chr7	141363213	43	C	.	43	0
chr7	152374998	32	C	.	32	0
chr7	158383387	24	C	.	24	0
chr7	158383658	38	G	.	38	0
chr8	8953714	52	A	.	52	0
chr8	18238288	51	G	.	51	0
chr8	29413289	42	C	.	42	0
chr8	34441598	63	A	.	63	0
chr8	36522818	23	T	.	23	0
chr8	36583432	75	G	.	75	0
chr8	37739551	142	C	.	142	0
chr8	38089201	90	C	A	89	1
chr8	38368005	69	C	.	69	0
chr8	38650855	89	G	C	88	1
chr8	38794907	47	C	.	47	0
chr8	39705019	26	A	.	26	0
chr8	40032483	63	A	.	63	0
chr8	40032522	87	C	.	87	0
chr8	40300818	23	A	.	23	0
chr8	58767954	232	C	G	231	1
chr8	58767965	242	C	G	241	1
chr8	67625245	13	G	.	13	0
chr8	67697731	23	T	.	23	0
chr8	68624569	45	C	.	45	0
chr8	73086331	16	T	.	16	0
chr8	75640258	18	C	.	18	0
chr8	79442672	23	C	.	23	0
chr8	79442808	65	T	.	65	0
chr8	79442888	104	C	A	103	1
chr8	79442908	103	A	.	103	0
chr8	87273136	23	A	.	23	0
chr8	87273160	36	G	T	35	1
chr8	87273296	39	G	.	39	0
chr8	87631072	97	G	.	97	0
chr8	94080766	47	G	.	47	0
chr8	94080774	42	T	.	41	0
chr8	94080817	37	C	.	37	0
chr8	96079811	39	C	.	39	0
chr8	96125140	102	A	.	102	0
chr8	96125142	100	G	A	99	1
chr8	96125144	96	T	.	95	0
chr8	101470218	35	G	.	35	0
chr8	103629130	24	A	.	24	0
chr8	103629223	29	G	.	29	0
chr8	108199575	11	G	.	11	0
chr8	108199610	49	C	.	49	0
chr8	108199685	77	G	.	77	0
chr8	116791562	19	C	.	19	0
chr8	117098447	70	G	.	70	0
chr8	117185978	28	A	.	28	0
chr8	117269464	29	G	.	29	0
chr8	117573706	85	A	.	85	0
chr8	117652136	44	G	.	44	0
chr8	117722324	30	C	.	30	0
chr8	117939073	47	C	.	47	0
chr8	118236962	26	C	.	26	0
chr8	118242671	54	C	.	54	0
chr8	118242697	74	C	.	74	0
chr8	118242720	86	C	.	86	0
chr8	119633490	76	C	A	75	1
chr8	120238882	12	T	.	12	0
chr8	120238929	16	G	.	16	0
chr8	120932265	44	A	.	44	0
chr8	120932281	30	T	.	30	0
chr8	120989774	45	C	.	45	0
chr8	120989846	63	A	.	63	0
chr8	120995140	269	A	.	269	0
chr8	120995290	88	T	.	88	0
chr8	122177425	11	G	.	11	0
chr8	122444845	28	G	.	27	0
chr8	122979531	141	G	.	141	0
chr8	123301166	41	A	C	40	1
chr8	123301189	54	G	.	53	0
chr8	123312602	65	G	.	65	0
chr8	124576114	50	A	.	50	0
chr8	124576115	51	A	.	51	0
chr8	124576133	66	C	.	66	0
chr8	124969928	29	T	.	29	0
chr8	126082245	89	T	.	89	0
chr8	128800921	10	A	.	10	0
chr8	128801218	104	G	.	104	0
chr8	129107697	76	G	.	76	0
chr8	129152257	14	A	.	14	0
chr8	131378780	44	G	.	44	0
chr8	131488876	64	G	.	64	0
chr8	133689402	123	A	.	122	0
chr8	135559380	19	G	.	19	0
chr8	135756327	38	G	.	38	0
chr8	140770856	128	G	T	127	1
chr8	146292817	31	C	.	31	0
chr8	146292958	48	C	.	48	0
chr9	12778705	16	C	.	16	0
chr9	27572831	73	T	.	73	0
chr9	35665065	25	C	.	25	0
chr9	35669654	37	A	.	37	0
chr9	37799911	235	C	T	234	1
chr9	38074147	32	A	.	32	0
chr9	38074188	11	A	.	11	0
chr9	95964424	13	G	.	13	0
chr9	101449658	16	G	.	16	0
chr9	110582193	71	C	.	71	0
chr9	110582537	10	C	.	10	0
chr9	110708774	16	T	.	16	0
chr9	110856357	63	C	.	63	0
chr9	111241037	30	C	.	30	0
chr9	111241370	21	C	T	20	1
chr9	111314023	33	C	.	33	0
chr9	123748368	13	C	.	13	0
chr9	131856248	12	G	.	12	0
chr9	134775066	10	C	.	10	0
chrX	16490518	62	C	G	61	1
chrX	16635508	25	C	.	25	0
chrX	16635686	80	G	.	80	0
chrX	21992290	25	G	.	25	0
chrX	27814741	59	C	.	59	0
chrX	100705307	61	G	.	61	0
chrX	100705319	59	C	.	59	0
chrX	137070885	40	T	.	40	0
chrX	141537465	22	C	.	22	0
